# Supplementary material for: PNPLA3 downregulation exacerbates the fibrotic response in human hepatic stellate cells
Source: PLoS One. 2021 Dec 8;16(12):e0260721. doi: 10.1371/journal.pone.0260721 (PMC8654208; doi:10.1371/journal.pone.0260721)
Supplement: S1 Dataset — (XLSX) [file pone.0260721.s001.xlsx]

## Sheet: Figure 1
Panel A
	Wt						Het						Mt
Ctrl	0.842637	1.15736	1.02595	0.974048	1.01789	0.982114	1.07355	0.926451	1.06468	0.935324	0.998192	1.00181	1.01861	0.981387	0.957757	1.04224	0.968946	1.03105
TGFß1	1.28275	1.46435	2.06689	2.35697	2.76327	3.11442	4.26882	4.15785	1.2288	1.57456	2.25756	2.02886	1.99259	1.59459	2.30095	2.33402	2.07485	2.33401
TGFß1+ALK5i	0.43005	0.405144	0.405171	0.421818	0.694795	0.781232	0.670374	0.513402	0.366537	0.401358	1.48774	1.52332	0.465595	0.387802	0.665649	0.842131	0.818322	0.869877
Within each column, compare rows (simple effects within columns)
Number of families	3
Number of comparisons per family	3
Alpha	0.05
Tukey's multiple comparisons test	Mean Diff.	95.00% CI of diff.	Significant?	Summary	Adjusted P Value
Wt
Ctrl vs. TGFß1	-1.175	-1.940 to -0.4098	Yes	**	0.0016
Ctrl vs. TGFß1+ALK5i	0.477	-0.2880 to 1.242	No	ns	0.2953
TGFß1 vs. TGFß1+ALK5i	1.652	0.8868 to 2.417	Yes	****	<0.0001
Het
Ctrl vs. TGFß1	-1.586	-2.351 to -0.8211	Yes	****	<0.0001
Ctrl vs. TGFß1+ALK5i	0.1729	-0.5921 to 0.9378	No	ns	0.8481
TGFß1 vs. TGFß1+ALK5i	1.759	0.9940 to 2.524	Yes	****	<0.0001
Mt
Ctrl vs. TGFß1	-1.105	-1.870 to -0.3402	Yes	**	0.003
Ctrl vs. TGFß1+ALK5i	0.3251	-0.4398 to 1.090	No	ns	0.562
TGFß1 vs. TGFß1+ALK5i	1.43	0.6653 to 2.195	Yes	***	0.0001
Test details	Mean 1	Mean 2	Mean Diff.	SE of diff.	N1	N2	q	DF
Wt
Ctrl vs. TGFß1	1	2.175	-1.175	0.3156	6	6	5.264	45
Ctrl vs. TGFß1+ALK5i	1	0.523	0.477	0.3156	6	6	2.137	45
TGFß1 vs. TGFß1+ALK5i	2.175	0.523	1.652	0.3156	6	6	7.401	45
Het
Ctrl vs. TGFß1	1	2.586	-1.586	0.3156	6	6	7.107	45
Ctrl vs. TGFß1+ALK5i	1	0.8271	0.1729	0.3156	6	6	0.7746	45
TGFß1 vs. TGFß1+ALK5i	2.586	0.8271	1.759	0.3156	6	6	7.882	45
Mt
Ctrl vs. TGFß1	1	2.105	-1.105	0.3156	6	6	4.952	45
Ctrl vs. TGFß1+ALK5i	1	0.6749	0.3251	0.3156	6	6	1.457	45
TGFß1 vs. TGFß1+ALK5i	2.105	0.6749	1.43	0.3156	6	6	6.409	45
Panel B
	Wt						Het						Mt
Ctrl	0.89834	1.10166	0.94467	1.05533	0.969599	1.0304	1.02441	0.975589	1.0849	0.915098	0.917129	1.08287	1.04291	0.95709	0.932276	1.06772	0.84636	1.15364
TGFß1	2.02826	2.61572	1.41454	1.83195	1.93289	2.22043	1.12477	1.34666	1.09795	1.36482	1.9174	1.9374	1.2936	1.13661	1.50334	1.59663	1.84337	2.10606
TGFß1+ALK5i	1.03987	1.08791	0.706867	0.713485	0.69265	0.662193	0.767419	0.812769	0.569057	0.691303	1.13247	1.12528	0.856204	0.629543	0.622761	0.7449	1.10594	1.21606
Within each column, compare rows (simple effects within columns)
Number of families	3
Number of comparisons per family	3
Alpha	0.05
Tukey's multiple comparisons test	Mean Diff.	95.00% CI of diff.	Significant?	Summary	Adjusted P Value
Wt
Ctrl vs. TGFß1	-1.007	-1.370 to -0.6449	Yes	****	<0.0001
Ctrl vs. TGFß1+ALK5i	0.1828	-0.1795 to 0.5452	No	ns	0.4461
TGFß1 vs. TGFß1+ALK5i	1.19	0.8278 to 1.553	Yes	****	<0.0001
Het
Ctrl vs. TGFß1	-0.4648	-0.8272 to -0.1025	Yes	**	0.009
Ctrl vs. TGFß1+ALK5i	0.1503	-0.2121 to 0.5127	No	ns	0.5775
TGFß1 vs. TGFß1+ALK5i	0.6151	0.2527 to 0.9775	Yes	***	0.0005
Mt
Ctrl vs. TGFß1	-0.5799	-0.9423 to -0.2176	Yes	***	0.001
Ctrl vs. TGFß1+ALK5i	0.1374	-0.2249 to 0.4998	No	ns	0.6312
TGFß1 vs. TGFß1+ALK5i	0.7174	0.3550 to 1.080	Yes	****	<0.0001
Test details	Mean 1	Mean 2	Mean Diff.	SE of diff.	N1	N2	q	DF
Wt
Ctrl vs. TGFß1	1	2.007	-1.007	0.1495	6	6	9.527	45
Ctrl vs. TGFß1+ALK5i	1	0.8172	0.1828	0.1495	6	6	1.729	45
TGFß1 vs. TGFß1+ALK5i	2.007	0.8172	1.19	0.1495	6	6	11.26	45
Het
Ctrl vs. TGFß1	1	1.465	-0.4648	0.1495	6	6	4.397	45
Ctrl vs. TGFß1+ALK5i	1	0.8497	0.1503	0.1495	6	6	1.421	45
TGFß1 vs. TGFß1+ALK5i	1.465	0.8497	0.6151	0.1495	6	6	5.818	45
Mt
Ctrl vs. TGFß1	1	1.58	-0.5799	0.1495	6	6	5.485	45
Ctrl vs. TGFß1+ALK5i	1	0.8626	0.1374	0.1495	6	6	1.3	45
TGFß1 vs. TGFß1+ALK5i	1.58	0.8626	0.7174	0.1495	6	6	6.785	45
Panel C
	Wt						Het						Mt
Ctrl	0.82661	1.17339	0.998464	1.00154	0.952958	1.04704	1.00991	0.990088	1.07596	0.924043	0.949645	1.05035	0.985834	1.01417	0.94138	1.05862	0.943409	1.05659
TGFß1	1.25987	1.71733	1.4204	1.88447	1.9601	2.40458	1.32689	1.50625	1.3549	1.64043	1.43835	1.37952	1.3684	1.21715	1.59287	1.36638	1.64897	1.95634
TGFß1+ALK5i	1.06352	1.14933	0.858471	0.900142	1.16646	1.49862	1.06282	1.08308	1.10234	0.98034	1.09758	1.27337	0.938809	0.691627	0.854117	0.885245	0.90555	1.39014
Within each column, compare rows (simple effects within columns)
Number of families	3
Number of comparisons per family	3
Alpha	0.05
Tukey's multiple comparisons test	Mean Diff.	95.00% CI of diff.	Significant?	Summary	Adjusted P Value
Wt
Ctrl vs. TGFß1	-0.7745	-1.065 to -0.4841	Yes	****	<0.0001
Ctrl vs. TGFß1+ALK5i	-0.1061	-0.3965 to 0.1843	No	ns	0.6522
TGFß1 vs. TGFß1+ALK5i	0.6684	0.3780 to 0.9587	Yes	****	<0.0001
Het
Ctrl vs. TGFß1	-0.4411	-0.7314 to -0.1507	Yes	**	0.0018
Ctrl vs. TGFß1+ALK5i	-0.09992	-0.3903 to 0.1904	No	ns	0.6841
TGFß1 vs. TGFß1+ALK5i	0.3411	0.05076 to 0.6315	Yes	*	0.0178
Mt
Ctrl vs. TGFß1	-0.525	-0.8154 to -0.2346	Yes	***	0.0002
Ctrl vs. TGFß1+ALK5i	0.05575	-0.2346 to 0.3461	No	ns	0.8878
TGFß1 vs. TGFß1+ALK5i	0.5808	0.2904 to 0.8711	Yes	****	<0.0001
Test details	Mean 1	Mean 2	Mean Diff.	SE of diff.	N1	N2	q	DF
Wt
Ctrl vs. TGFß1	1	1.774	-0.7745	0.1198	6	6	9.142	45
Ctrl vs. TGFß1+ALK5i	1	1.106	-0.1061	0.1198	6	6	1.252	45
TGFß1 vs. TGFß1+ALK5i	1.774	1.106	0.6684	0.1198	6	6	7.889	45
Het
Ctrl vs. TGFß1	1	1.441	-0.4411	0.1198	6	6	5.206	45
Ctrl vs. TGFß1+ALK5i	1	1.1	-0.09992	0.1198	6	6	1.179	45
TGFß1 vs. TGFß1+ALK5i	1.441	1.1	0.3411	0.1198	6	6	4.027	45
Mt
Ctrl vs. TGFß1	1	1.525	-0.525	0.1198	6	6	6.197	45
Ctrl vs. TGFß1+ALK5i	1	0.9442	0.05575	0.1198	6	6	0.6581	45
TGFß1 vs. TGFß1+ALK5i	1.525	0.9442	0.5808	0.1198	6	6	6.855	45
Panel D
	Wt						Het						Mt
Ctrl	0.78944	1.21056	0.993168	1.00683	0.973483	1.02652	1.06205	0.937946	1.0439	0.956102	0.936315	1.06368	1.04397	0.95603	0.957162	1.04284	0.95983	1.04017
TGFß1	2.1426	2.95377	3.59202	4.59005	3.29431	3.39769	2.41491	2.36765	1.59827	1.68587	2.68284	2.60173	2.4851	2.12969	2.46042	2.38702	3.11434	3.45264
TGFß1+ALK5i	0.641208	0.786947	0.527944	0.588481	0.744108	0.832847	0.984511	0.782217	0.513186	0.612222	1.86012	2.0173	0.509584	0.382397	0.576785	0.668726	0.867463	0.836429
Within each column, compare rows (simple effects within columns)
Number of families	3
Number of comparisons per family	3
Alpha	0.05
Tukey's multiple comparisons test	Mean Diff.	95.00% CI of diff.	Significant?	Summary	Adjusted P Value
Wt
Ctrl vs. TGFß1	-2.328	-2.920 to -1.737	Yes	****	<0.0001
Ctrl vs. TGFß1+ALK5i	0.3131	-0.2786 to 0.9048	No	ns	0.4124
TGFß1 vs. TGFß1+ALK5i	2.641	2.050 to 3.233	Yes	****	<0.0001
Het
Ctrl vs. TGFß1	-1.225	-1.817 to -0.6335	Yes	****	<0.0001
Ctrl vs. TGFß1+ALK5i	-0.1283	-0.7200 to 0.4635	No	ns	0.8594
TGFß1 vs. TGFß1+ALK5i	1.097	0.5052 to 1.689	Yes	***	0.0001
Mt
Ctrl vs. TGFß1	-1.672	-2.263 to -1.080	Yes	****	<0.0001
Ctrl vs. TGFß1+ALK5i	0.3598	-0.2319 to 0.9515	No	ns	0.3131
TGFß1 vs. TGFß1+ALK5i	2.031	1.440 to 2.623	Yes	****	<0.0001
Test details	Mean 1	Mean 2	Mean Diff.	SE of diff.	N1	N2	q	DF
Wt
Ctrl vs. TGFß1	1	3.328	-2.328	0.2441	6	6	13.49	45
Ctrl vs. TGFß1+ALK5i	1	0.6869	0.3131	0.2441	6	6	1.814	45
TGFß1 vs. TGFß1+ALK5i	3.328	0.6869	2.641	0.2441	6	6	15.3	45
Het
Ctrl vs. TGFß1	1	2.225	-1.225	0.2441	6	6	7.097	45
Ctrl vs. TGFß1+ALK5i	1	1.128	-0.1283	0.2441	6	6	0.7429	45
TGFß1 vs. TGFß1+ALK5i	2.225	1.128	1.097	0.2441	6	6	6.354	45
Mt
Ctrl vs. TGFß1	1	2.672	-1.672	0.2441	6	6	9.682	45
Ctrl vs. TGFß1+ALK5i	1	0.6402	0.3598	0.2441	6	6	2.084	45
TGFß1 vs. TGFß1+ALK5i	2.672	0.6402	2.031	0.2441	6	6	11.77	45
Panel E
	C/C						C/G						G/G
Ctrl	0.869953	1.13005	0.983595	1.01641	1.00334	0.996659	1.04645	0.953551	1.03651	0.963487	0.964372	1.03563	1.01514	0.984863	0.930776	1.06922	0.865193	1.13481
TGFß1	1.27743	1.50226	1.61744	2.24903	1.52154	1.63964	1.34791	1.52418	0.868549	1.14912	1.84414	1.87356	1.39647	1.09206	1.72696	1.75585	1.4763	1.69326
TGFß1+ALK5i	1.63433	1.54666	1.54738	1.64975	1.41799	1.53199	1.5935	1.50508	0.863224	1.08485	1.37447	1.26586	1.20935	0.858706	1.06593	1.23513	1.0725	1.17223
Within each column, compare rows (simple effects within columns)
Number of families	3
Number of comparisons per family	3
Alpha	0.05
Tukey's multiple comparisons test	Mean Diff.	95.00% CI of diff.	Significant?	Summary	Adjusted P Value
C/C
Ctrl vs. TGFß1	-0.6346	-0.9462 to -0.3229	Yes	****	<0.0001
Ctrl vs. TGFß1+ALK5i	-0.5547	-0.8664 to -0.2430	Yes	***	0.0003
TGFß1 vs. TGFß1+ALK5i	0.07987	-0.2318 to 0.3915	No	ns	0.8094
C/G
Ctrl vs. TGFß1	-0.4346	-0.7463 to -0.1229	Yes	**	0.0042
Ctrl vs. TGFß1+ALK5i	-0.2812	-0.5928 to 0.03051	No	ns	0.0845
TGFß1 vs. TGFß1+ALK5i	0.1534	-0.1583 to 0.4651	No	ns	0.4635
G/G
Ctrl vs. TGFß1	-0.5235	-0.8352 to -0.2118	Yes	***	0.0005
Ctrl vs. TGFß1+ALK5i	-0.1023	-0.4140 to 0.2094	No	ns	0.7077
TGFß1 vs. TGFß1+ALK5i	0.4212	0.1095 to 0.7329	Yes	**	0.0057
Test details	Mean 1	Mean 2	Mean Diff.	SE of diff.	N1	N2	q	DF
C/C
Ctrl vs. TGFß1	1	1.635	-0.6346	0.1286	6	6	6.978	45
Ctrl vs. TGFß1+ALK5i	1	1.555	-0.5547	0.1286	6	6	6.1	45
TGFß1 vs. TGFß1+ALK5i	1.635	1.555	0.07987	0.1286	6	6	0.8783	45
C/G
Ctrl vs. TGFß1	1	1.435	-0.4346	0.1286	6	6	4.779	45
Ctrl vs. TGFß1+ALK5i	1	1.281	-0.2812	0.1286	6	6	3.092	45
TGFß1 vs. TGFß1+ALK5i	1.435	1.281	0.1534	0.1286	6	6	1.687	45
G/G
Ctrl vs. TGFß1	1	1.523	-0.5235	0.1286	6	6	5.757	45
Ctrl vs. TGFß1+ALK5i	1	1.102	-0.1023	0.1286	6	6	1.125	45
TGFß1 vs. TGFß1+ALK5i	1.523	1.102	0.4212	0.1286	6	6	4.632	45

## Sheet: Figure 2
Panel A
	Scramble siRNA						PNPLA3 siRNA
TGFß1-	0.915454	1.08455	1.13413	0.865875	1.42487	0.575128	1.69927	1.2071	1.6122	1.14504	0.702116	0.611763
TGFß1+	2.15119	1.91011	3.715	3.00976	3.8652	2.28474	3.44207	2.44431	5.35981	5.89002	2.81463	3.60931
Compare each cell mean with the other cell mean in that row
Number of families	1
Number of comparisons per family	2
Alpha	0.05
Sidak's multiple comparisons test	Mean Diff.	95.00% CI of diff.	Significant?	Summary	Adjusted P Value
Scramble siRNA - PNPLA3 siRNA
TGFß1-	-0.1629	-1.355 to 1.029	No	ns	0.9347
TGFß1+	-1.104	-2.296 to 0.08783	No	ns	0.072
Test details	Mean 1	Mean 2	Mean Diff.	SE of diff.	N1	N2	t	DF
Scramble siRNA - PNPLA3 siRNA
TGFß1-	1	1.163	-0.1629	0.4931	6	6	0.3304	20
TGFß1+	2.823	3.927	-1.104	0.4931	6	6	2.239	20
	Scramble siRNA						PNPLA3 siRNA
TGFß1-	0.885577	1.11442	1.08113	0.91887	1.05533	0.944673	1.2392	1.13133	1.36611	1.27435	1.28305	1.13319
TGFß1+	1.5578	1.25546	1.55922	1.47423	1.77767	1.57572	2.24631	2.24471	2.75239	2.96629	2.75174	2.57216
Compare each cell mean with the other cell mean in that row
Number of families	1
Number of comparisons per family	2
Alpha	0.05
Sidak's multiple comparisons test	Mean Diff.	95.00% CI of diff.	Significant?	Summary	Adjusted P Value
Scramble siRNA - PNPLA3 siRNA
TGFß1-	-0.2379	-0.4919 to 0.01618	No	ns	0.0686
TGFß1+	-1.056	-1.310 to -0.8015	Yes	****	<0.0001
Test details	Mean 1	Mean 2	Mean Diff.	SE of diff.	N1	N2	t	DF
Scramble siRNA - PNPLA3 siRNA
TGFß1-	1	1.238	-0.2379	0.1051	6	6	2.263	20
TGFß1+	1.533	2.589	-1.056	0.1051	6	6	10.04	20
	Scramble siRNA						PNPLA3 siRNA
TGFß1-	0.921936	1.07806	0.973468	1.02653	0.949401	1.0506	1.43153	1.25013	1.41546	1.56054	1.88308	1.74547
TGFß1+	1.52391	1.37088	1.6513	1.61867	1.70682	1.44335	2.18128	1.72031	2.5681	2.53734	2.88627	2.82818
Compare each cell mean with the other cell mean in that row
Number of families	1
Number of comparisons per family	2
Alpha	0.05
Sidak's multiple comparisons test	Mean Diff.	95.00% CI of diff.	Significant?	Summary	Adjusted P Value
Scramble siRNA - PNPLA3 siRNA
TGFß1-	-0.5477	-0.9080 to -0.1874	Yes	**	0.003
TGFß1+	-0.9011	-1.261 to -0.5408	Yes	****	<0.0001
Test details	Mean 1	Mean 2	Mean Diff.	SE of diff.	N1	N2	t	DF
Scramble siRNA - PNPLA3 siRNA
TGFß1-	1	1.548	-0.5477	0.1491	6	6	3.674	20
TGFß1+	1.552	2.454	-0.9011	0.1491	6	6	6.045	20
	Scramble siRNA						PNPLA3 siRNA
TGFß1-	0.923499	1.0765	0.987508	1.01249	1.07602	0.923983	1.60231	1.35382	1.38955	1.38308	1.74308	1.8269
TGFß1+	1.92235	1.83172	2.94515	2.83503	3.19016	3.05574	2.90389	2.83375	5.2145	5.66937	5.92056	5.74783
Compare each cell mean with the other cell mean in that row
Number of families	1
Number of comparisons per family	2
Alpha	0.05
Sidak's multiple comparisons test	Mean Diff.	95.00% CI of diff.	Significant?	Summary	Adjusted P Value
Scramble siRNA - PNPLA3 siRNA
TGFß1-	-0.5498	-1.653 to 0.5537	No	ns	0.4263
TGFß1+	-2.085	-3.188 to -0.9814	Yes	***	0.0004
Test details	Mean 1	Mean 2	Mean Diff.	SE of diff.	N1	N2	t	DF
Scramble siRNA - PNPLA3 siRNA
TGFß1-	1	1.55	-0.5498	0.4566	6	6	1.204	20
TGFß1+	2.63	4.715	-2.085	0.4566	6	6	4.567	20
Panel B
	Scramble siRNA						PNPLA3 siRNA
TGFß1-	1.2268	1.47441	0.829236	0.766489	0.850935	0.852135	1.97626	1.96158	1.2496	1.19177	1.34047	1.38134
TGFß1+	3.77685	3.59247	1.90536	2.08611	3.84924	5.01949	4.14228	4.27568	4.67184	3.1377	6.88386	6.92254
Compare each cell mean with the other cell mean in that row
Number of families	1
Number of comparisons per family	2
Alpha	0.05
Sidak's multiple comparisons test	Mean Diff.	95.00% CI of diff.	Significant?	Summary	Adjusted P Value
Scramble siRNA - PNPLA3 siRNA
TGFß1-	-0.5168	-1.915 to 0.8814	No	ns	0.6184
TGFß1+	-1.634	-3.032 to -0.2358	Yes	*	0.0208
Test details	Mean 1	Mean 2	Mean Diff.	SE of diff.	N1	N2	t	DF
Scramble siRNA - PNPLA3 siRNA
TGFß1-	1	1.517	-0.5168	0.5785	6	6	0.8934	20
TGFß1+	3.372	5.006	-1.634	0.5785	6	6	2.825	20
	Scramble siRNA						PNPLA3 siRNA
TGFß1-	0.96774	1.03226	1.02034	0.979664	0.975599	1.0244	1.4505	1.36066	1.24937	1.34061	1.49072	1.47914
TGFß1+	1.21059	1.20193	1.44387	1.33346	1.22486	1.30761	1.43262	1.53032	2.50949	1.73937	1.76368	1.60481
Compare each cell mean with the other cell mean in that row
Number of families	1
Number of comparisons per family	2
Alpha	0.05
Sidak's multiple comparisons test	Mean Diff.	95.00% CI of diff.	Significant?	Summary	Adjusted P Value
Scramble siRNA - PNPLA3 siRNA
TGFß1-	-0.3952	-0.6810 to -0.1093	Yes	**	0.0065
TGFß1+	-0.4763	-0.7622 to -0.1905	Yes	**	0.0013
Test details	Mean 1	Mean 2	Mean Diff.	SE of diff.	N1	N2	t	DF
Scramble siRNA - PNPLA3 siRNA
TGFß1-	1	1.395	-0.3952	0.1183	6	6	3.342	20
TGFß1+	1.287	1.763	-0.4763	0.1183	6	6	4.028	20
	Scramble siRNA						PNPLA3 siRNA
TGFß1-	0.832073	0.810914	0.879386	0.843777	1.43183	1.20202	1.18456	1.13559	0.905709	1.04531	1.5259	1.47037
TGFß1+	1.84295	1.82369	2.44556	2.38009	1.81646	1.57771	2.26804	2.45864	4.6918	3.30009	2.43157	2.21164
Compare each cell mean with the other cell mean in that row
Number of families	1
Number of comparisons per family	2
Alpha	0.05
Sidak's multiple comparisons test	Mean Diff.	95.00% CI of diff.	Significant?	Summary	Adjusted P Value
Scramble siRNA - PNPLA3 siRNA
TGFß1-	-0.2112	-0.9686 to 0.5461	No	ns	0.7578
TGFß1+	-0.9126	-1.670 to -0.1552	Yes	*	0.0171
Test details	Mean 1	Mean 2	Mean Diff.	SE of diff.	N1	N2	t	DF
Scramble siRNA - PNPLA3 siRNA
TGFß1-	1	1.211	-0.2112	0.3133	6	6	0.6742	20
TGFß1+	1.981	2.894	-0.9126	0.3133	6	6	2.913	20
	Scramble siRNA						PNPLA3 siRNA
TGFß1-	0.984773	1.01523	0.980765	1.01923	1.0086	0.991398	1.61694	1.46599	1.23692	1.39776	1.46747	1.40534
TGFß1+	2.75807	2.74744	2.29264	2.28075	3.75906	3.68465	3.51286	3.76052	4.49412	3.68862	5.95047	4.71121
Compare each cell mean with the other cell mean in that row
Number of families	1
Number of comparisons per family	2
Alpha	0.05
Sidak's multiple comparisons test	Mean Diff.	95.00% CI of diff.	Significant?	Summary	Adjusted P Value
Scramble siRNA - PNPLA3 siRNA
TGFß1-	-0.4317	-1.223 to 0.3591	No	ns	0.363
TGFß1+	-1.433	-2.223 to -0.6417	Yes	***	0.0006
Test details	Mean 1	Mean 2	Mean Diff.	SE of diff.	N1	N2	t	DF
Scramble siRNA - PNPLA3 siRNA
TGFß1-	1	1.432	-0.4317	0.3272	6	6	1.32	20
TGFß1+	2.92	4.353	-1.433	0.3272	6	6	4.378	20
Panel C
	Scramble siRNA						PNPLA3 siRNA
TGFß1-	1.05806	0.941936	1.00895	0.991049	0.86397	1.13603	1.55465	1.75233	0.987911	1.26707	1.55738	1.56979
TGFß1+	Pipette error	1.31065	1.95937	1.88985	2.67498	2.94362	3.52644	3.28801	2.17555	1.98291	3.46701	4.5071
Compare each cell mean with the other cell mean in that row
Number of families	1
Number of comparisons per family	2
Alpha	0.05
Sidak's multiple comparisons test	Mean Diff.	95.00% CI of diff.	Significant?	Summary	Adjusted P Value
Scramble siRNA - PNPLA3 siRNA
TGFß1-	-0.4482	-1.271 to 0.3745	No	ns	0.3628
TGFß1+	-1.002	-1.865 to -0.1393	Yes	*	0.0218
Test details	Mean 1	Mean 2	Mean Diff.	SE of diff.	N1	N2	t	DF
Scramble siRNA - PNPLA3 siRNA
TGFß1-	1	1.448	-0.4482	0.3389	6	6	1.322	19
TGFß1+	2.156	3.158	-1.002	0.3555	5	6	2.819	19
	Scramble siRNA						PNPLA3 siRNA
TGFß1-	1.21049	1.15701	0.928814	0.905551	0.757559	1.04058	1.62575	1.64731	1.04981	1.23609	1.55912	1.58342
TGFß1+	1.20013	1.62588	1.32519	1.26793	1.36238	1.60339	1.89639	1.95488	1.51246	1.52652	2.17622	2.26039
Compare each cell mean with the other cell mean in that row
Number of families	1
Number of comparisons per family	2
Alpha	0.05
Sidak's multiple comparisons test	Mean Diff.	95.00% CI of diff.	Significant?	Summary	Adjusted P Value
Scramble siRNA - PNPLA3 siRNA
TGFß1-	-0.4502	-0.7781 to -0.1224	Yes	**	0.0068
TGFß1+	-0.4903	-0.8181 to -0.1625	Yes	**	0.0034
Test details	Mean 1	Mean 2	Mean Diff.	SE of diff.	N1	N2	t	DF
Scramble siRNA - PNPLA3 siRNA
TGFß1-	1	1.45	-0.4502	0.1356	6	6	3.32	20
TGFß1+	1.397	1.888	-0.4903	0.1356	6	6	3.615	20
	Scramble siRNA						PNPLA3 siRNA
TGFß1-	1.01421	0.985788	1.02937	0.970634	1.01088	0.989117	1.06891	1.12414	1.00556	1.06265	1.53249	1.33139
TGFß1+	1.01166	1.20585	1.2689	1.27866	1.00149	1.08143	1.45774	1.41277	1.63667	1.74081	1.35309	1.43818
Compare each cell mean with the other cell mean in that row
Number of families	1
Number of comparisons per family	2
Alpha	0.05
Sidak's multiple comparisons test	Mean Diff.	95.00% CI of diff.	Significant?	Summary	Adjusted P Value
Scramble siRNA - PNPLA3 siRNA
TGFß1-	-0.1875	-0.3847 to 0.009660	No	ns	0.0638
TGFß1+	-0.3652	-0.5624 to -0.1680	Yes	***	0.0005
Test details	Mean 1	Mean 2	Mean Diff.	SE of diff.	N1	N2	t	DF
Scramble siRNA - PNPLA3 siRNA
TGFß1-	1	1.188	-0.1875	0.08158	6	6	2.299	20
TGFß1+	1.141	1.507	-0.3652	0.08158	6	6	4.477	20
	Scramble siRNA						PNPLA3 siRNA
TGFß1-	0.937776	0.965373	1.20882	1.38416	0.681093	0.822778	1.49675	1.37807	1.61075	1.80932	1.21135	1.18672
TGFß1+	1.72374	2.10733	2.85187	2.8755	2.33008	2.63272	2.89301	2.61936	3.73037	3.59937	3.55228	3.90616
Compare each cell mean with the other cell mean in that row
Number of families	1
Number of comparisons per family	2
Alpha	0.05
Sidak's multiple comparisons test	Mean Diff.	95.00% CI of diff.	Significant?	Summary	Adjusted P Value
Scramble siRNA - PNPLA3 siRNA
TGFß1-	-0.4488	-0.9840 to 0.08630	No	ns	0.1092
TGFß1+	-0.9632	-1.498 to -0.4281	Yes	***	0.0006
Test details	Mean 1	Mean 2	Mean Diff.	SE of diff.	N1	N2	t	DF
Scramble siRNA - PNPLA3 siRNA
TGFß1-	1	1.449	-0.4488	0.2214	6	6	2.027	20
TGFß1+	2.42	3.383	-0.9632	0.2214	6	6	4.351	20

## Sheet: Figure 3
Panel A
No TGFB	Untreated	ALK5i	ACCi
1	1.05	0.93	3.77
1	1.06	0.95	3.44
Table Analyzed	SREBP1C
Column D	ACCi
vs.	vs.
Column B	Untreated
Unpaired t test
P value	0.0042
P value summary	**
Significantly different (P < 0.05)?	Yes
One- or two-tailed P value?	Two-tailed
t, df	t=15.45, df=2
How big is the difference?
Mean of column B	1.055
Mean of column D	3.605
Difference between means (D - B) ± SEM	2.550 ± 0.1651
95% confidence interval	1.840 to 3.260
R squared (eta squared)	0.9917
F test to compare variances
F, DFn, Dfd
P value
P value summary
Significantly different (P < 0.05)?
Data analyzed
Sample size, column B	2
Sample size, column D	2
Panel B
No TGFB	Untreated	ALK5i	ACCi
0.59	1	0.58	1.46
0.76	1	0.76	1.48
0.39	1	0.4	1.27
0.41	1	0.38	1.25
0.64	1	0.7	0.86
Table Analyzed	PNPLA3		Table Analyzed	PNPLA3
Column D	ACCi		Column C	ALK5i
vs.	vs.		vs.	vs.
Column B	Untreated		Column B	Untreated
Unpaired t test			Unpaired t test
P value	0.0454		P value	0.0005
P value summary	*		P value summary	***
Significantly different (P < 0.05)?	Yes		Significantly different (P < 0.05)?	Yes
One- or two-tailed P value?	Two-tailed		One- or two-tailed P value?	Two-tailed
t, df	t=2.368, df=8		t, df	t=5.678, df=8
How big is the difference?			How big is the difference?
Mean of column B	1		Mean of column B	1
Mean of column D	1.264		Mean of column C	0.564
Difference between means (D - B) ± SEM	0.2640 ± 0.1115		Difference between means (C - B) ± SEM	-0.4360 ± 0.07679
95% confidence interval	0.006945 to 0.5211		95% confidence interval	-0.6131 to -0.2589
R squared (eta squared)	0.4121		R squared (eta squared)	0.8012
F test to compare variances			F test to compare variances
F, DFn, Dfd	Infinity, 4, 4		F, DFn, Dfd	Infinity, 4, 4
P value	<0.0001		P value	<0.0001
P value summary	****		P value summary	****
Significantly different (P < 0.05)?	Yes		Significantly different (P < 0.05)?	Yes
Data analyzed			Data analyzed
Sample size, column B	5		Sample size, column B	5
Sample size, column D	5		Sample size, column C	5
Panel C
No TGFB	Untreated	ALK5i	ACCi
1	2.9	1.12	1.23
1	2.68	0.97	1.11
1	2.53	0.56	0.54
1	3.48	0.75	0.77
1	3.61	1.2	1.95
1	3.83	1.21	2.33
Table Analyzed	aSMA		Table Analyzed	aSMA
Column D	ACCi		Column C	ALK5i
vs.	vs.		vs.	vs.
Column B	Untreated		Column B	Untreated
Unpaired t test			Unpaired t test
P value	0.0004		P value	<0.0001
P value summary	***		P value summary	****
Significantly different (P < 0.05)?	Yes		Significantly different (P < 0.05)?	Yes
One- or two-tailed P value?	Two-tailed		One- or two-tailed P value?	Two-tailed
t, df	t=5.179, df=10		t, df	t=9.002, df=10
How big is the difference?			How big is the difference?
Mean of column B	3.172		Mean of column B	3.172
Mean of column D	1.322		Mean of column C	0.9683
Difference between means (D - B) ± SEM	-1.850 ± 0.3572		Difference between means (C - B) ± SEM	-2.203 ± 0.2448
95% confidence interval	-2.646 to -1.054		95% confidence interval	-2.749 to -1.658
R squared (eta squared)	0.7284		R squared (eta squared)	0.8901
F test to compare variances			F test to compare variances
F, DFn, Dfd	1.644, 5, 5		F, DFn, Dfd	4.143, 5, 5
P value	0.5987		P value	0.1449
P value summary	ns		P value summary	ns
Significantly different (P < 0.05)?	No		Significantly different (P < 0.05)?	No
Data analyzed			Data analyzed
Sample size, column B	6		Sample size, column B	6
Sample size, column D	6		Sample size, column C	6
Panel D
No TGFB	Untreated	ALK5i	ACCi
1	3.74	1.17	2.46
1	4.28	1.33	2.5
1	2.87	0.56	1.09
1	2.82	0.56	1.03
1	3.62	0.98	1.99
1	3.39	0.88	1.78
Table Analyzed	COL1		Table Analyzed	COL1
Column D	ACCi		Column C	ALK5i
vs.	vs.		vs.	vs.
Column B	Untreated		Column B	Untreated
Unpaired t test			Unpaired t test
P value	0.0008		P value	<0.0001
P value summary	***		P value summary	****
Significantly different (P < 0.05)?	Yes		Significantly different (P < 0.05)?	Yes
One- or two-tailed P value?	Two-tailed		One- or two-tailed P value?	Two-tailed
t, df	t=4.750, df=10		t, df	t=9.756, df=10
How big is the difference?			How big is the difference?
Mean of column B	3.453		Mean of column B	3.453
Mean of column D	1.808		Mean of column C	0.9133
Difference between means (D - B) ± SEM	-1.645 ± 0.3463		Difference between means (C - B) ± SEM	-2.540 ± 0.2604
95% confidence interval	-2.417 to -0.8734		95% confidence interval	-3.120 to -1.960
R squared (eta squared)	0.6929		R squared (eta squared)	0.9049
F test to compare variances			F test to compare variances
F, DFn, Dfd	1.338, 5, 5		F, DFn, Dfd	3.110, 5, 5
P value	0.7572		P value	0.2386
P value summary	ns		P value summary	ns
Significantly different (P < 0.05)?	No		Significantly different (P < 0.05)?	No
Data analyzed			Data analyzed
Sample size, column B	6		Sample size, column B	6
Sample size, column D	6		Sample size, column C	6
Panel E
No TGFB	Untreated	ALK5i	ACCi
1	1.97	0.87	1.62
1	1.86	0.76	1.58
1	3.17	0.66	1.65
1	3.4	0.74	1.9
1	1.87	0.84	1.4
1	1.95	0.83	1.41
Table Analyzed	COL4		Table Analyzed	COL4
Column D	ACCi		Column C	ALK5i
vs.	vs.		vs.	vs.
Column B	Untreated		Column B	Untreated
Unpaired t test			Unpaired t test
P value	0.0274		P value	0.0003
P value summary	*		P value summary	***
Significantly different (P < 0.05)?	Yes		Significantly different (P < 0.05)?	Yes
One- or two-tailed P value?	Two-tailed		One- or two-tailed P value?	Two-tailed
t, df	t=2.581, df=10		t, df	t=5.413, df=10
How big is the difference?			How big is the difference?
Mean of column B	2.37		Mean of column B	2.37
Mean of column D	1.593		Mean of column C	0.7833
Difference between means (D - B) ± SEM	-0.7767 ± 0.3009		Difference between means (C - B) ± SEM	-1.587 ± 0.2931
95% confidence interval	-1.447 to -0.1062		95% confidence interval	-2.240 to -0.9335
R squared (eta squared)	0.3998		R squared (eta squared)	0.7455
F test to compare variances			F test to compare variances
F, DFn, Dfd	15.06, 5, 5		F, DFn, Dfd	83.43, 5, 5
P value	0.0098		P value	0.0002
P value summary	**		P value summary	***
Significantly different (P < 0.05)?	Yes		Significantly different (P < 0.05)?	Yes
Data analyzed			Data analyzed
Sample size, column B	6		Sample size, column B	6
Sample size, column D	6		Sample size, column C	6
